# Supplementary material for: Inhibition of Drp1–Filamin Protein Complex Prevents Hepatic Lipid Droplet Accumulation by Increasing Mitochondria–Lipid Droplet Contact
Source: Int J Mol Sci. 2024 May 17;25(10):5446. doi: 10.3390/ijms25105446 (PMC11122359; doi:10.3390/ijms25105446)
Supplement: Supplementary file 1 [file ijms-25-05446-s001.zip]

Archive with 1 entries (1 files):
- ijms-2987773-supplementary.pdf
